# Supplementary material for: Small Singlet–Triplet Gap Terpolymer Donor with a Simple Pt Complex Enables Organic Solar Cells with Low Energy Loss and Over 19.2% Efficiency
Source: Adv Sci (Weinh). 2025 Feb 6;12(12):2410154. doi: 10.1002/advs.202410154 (PMC11948028; doi:10.1002/advs.202410154)
Supplement: Supplementary file 2 — Supporting Information [file ADVS-12-2410154-s002.xlsx]

## Sheet: Sheet1
PM6:L8-BO			PM6-Pt1:L8-BO			PM6-Pt3:L8-BO			PM6-Pt3:L8-BO			PM6-Pt1:Y6			PM6-Pt1:eC9			PM6-Pt1:PY-DT
Voc (V)	Jsc (mA/cm2)		Voc (V)	Jsc (mA/cm2)		Voc (V)	Jsc (mA/cm2)		Voc (V)	Jsc (mA/cm2)		Voc (V)	Jsc (mA/cm2)		Voc (V)	Jsc (mA/cm2)		Voc (V)	Jsc (mA/cm2)
-0.2	-26.6415		-0.18	-26.956		-0.2	-26.3709		-0.2	-26.0444		-0.16	-27.5728		-0.18	-27.9894		-0.1	-23.9505
-0.19	-26.6344		-0.17	-26.9526		-0.19	-26.3693		-0.19	-26.0216		-0.15	-27.5755		-0.17	-27.9918		-0.09	-23.948
-0.18	-26.6267		-0.16	-26.9485		-0.18	-26.3657		-0.18	-26.0001		-0.14	-27.5773		-0.16	-27.9933		-0.08	-23.9441
-0.17	-26.6185		-0.15	-26.9436		-0.17	-26.3604		-0.17	-25.98		-0.13	-27.5782		-0.15	-27.9938		-0.07	-23.9388
-0.16	-26.6097		-0.14	-26.9378		-0.16	-26.3532		-0.16	-25.9612		-0.12	-27.5782		-0.14	-27.9934		-0.06	-23.9321
-0.15	-26.6003		-0.13	-26.9313		-0.15	-26.3442		-0.15	-25.9438		-0.11	-27.5772		-0.13	-27.992		-0.05	-23.9241
-0.14	-26.5904		-0.12	-26.924		-0.14	-26.3334		-0.14	-25.9277		-0.1	-27.5754		-0.12	-27.9898		-0.04	-23.9147
-0.13	-26.5799		-0.11	-26.9159		-0.13	-26.3207		-0.13	-25.9129		-0.09	-27.5726		-0.11	-27.979		-0.03	-23.904
-0.12	-26.5586		-0.1	-26.9163		-0.12	-26.2905		-0.12	-25.9154		-0.08	-27.5575		-0.1	-27.9789		-0.02	-23.8708
-0.11	-26.5595		-0.09	-26.8859		-0.11	-26.2866		-0.11	-25.8833		-0.07	-27.5616		-0.09	-27.9689		-0.01	-23.8771
-0.1	-26.5484		-0.08	-26.8971		-0.1	-26.2696		-0.1	-25.8959		-0.06	-27.5441		-0.08	-27.963		0	-23.8414
-0.09	-26.5442		-0.07	-26.8573		-0.09	-26.2526		-0.09	-25.8594		-0.05	-27.544		-0.07	-27.9599		0.01	-23.8523
-0.08	-26.539		-0.06	-26.8733		-0.08	-26.2519		-0.08	-25.8798		-0.04	-27.5293		-0.06	-27.9443		0.02	-23.8178
-0.07	-26.5323		-0.05	-26.8387		-0.07	-26.2206		-0.07	-25.8408		-0.03	-27.5221		-0.05	-27.9464		0.03	-23.8283
-0.06	-26.5333		-0.04	-26.8511		-0.06	-26.2251		-0.06	-25.8619		-0.02	-27.5136		-0.04	-27.9211		0.04	-23.7937
-0.05	-26.5285		-0.03	-26.8274		-0.05	-26.1883		-0.05	-25.8225		-0.01	-27.4939		-0.03	-27.93		0.05	-23.7953
-0.04	-26.5276		-0.02	-26.8305		-0.04	-26.198		-0.04	-25.8356		0	-27.4944		-0.02	-27.8962		0.06	-23.7645
-0.03	-26.5254		-0.01	-26.8241		-0.03	-26.1618		-0.03	-25.802		0.01	-27.4757		-0.01	-27.9092		0.07	-23.756
-0.02	-26.5194		0	-26.819		-0.02	-26.1714		-0.02	-25.8002		0.02	-27.4424		0	-27.8719		0.08	-23.7337
-0.01	-26.5196		0.01	-26.8199		-0.01	-26.1439		-0.01	-25.78		0.03	-27.4568		0.01	-27.8864		0.09	-23.71
0	-26.5055		0.02	-26.8108		0	-26.1429		0	-25.763		0.04	-27.4203		0.02	-27.8454		0.1	-23.6997
0.01	-26.5147		0.03	-26.815		0.01	-26.1276		0.01	-25.7548		0.05	-27.4381		0.03	-27.8552		0.11	-23.6668
0.02	-26.4902		0.04	-26.8048		0.02	-26.1198		0.02	-25.7263		0.06	-27.4024		0.04	-27.8148		0.12	-23.6641
0.03	-26.5064		0.05	-26.8013		0.03	-26.1084		0.03	-25.7214		0.07	-27.4118		0.05	-27.8141		0.13	-23.6281
0.04	-26.4757		0.06	-26.801		0.04	-26.0959		0.04	-25.6894		0.08	-27.3806		0.06	-27.7838		0.14	-23.6291
0.05	-26.4936		0.07	-26.7858		0.05	-26.088		0.05	-25.6867		0.09	-27.3805		0.07	-27.7753		0.15	-23.5947
0.06	-26.4583		0.08	-26.7962		0.06	-26.0756		0.06	-25.6625		0.1	-27.3557		0.08	-27.7557		0.16	-23.5908
0.07	-26.4781		0.09	-26.7716		0.07	-26.0596		0.07	-25.6531		0.11	-27.3405		0.09	-27.7416		0.17	-23.5641
0.08	-26.447		0.1	-26.7922		0.08	-26.0479		0.08	-25.6364		0.12	-27.3228		0.1	-27.7297		0.18	-23.5517
0.09	-26.4641		0.11	-26.7606		0.09	-26.022		0.09	-25.6173		0.13	-27.2983		0.11	-27.7172		0.19	-23.532
0.1	-26.4412		0.12	-26.7888		0.1	-26.0181		0.1	-25.6086		0.14	-27.2874		0.12	-27.7067		0.2	-23.5132
0.11	-26.4478		0.13	-26.7559		0.11	-25.9822		0.11	-25.58		0.15	-27.2608		0.13	-27.6973		0.21	-23.5002
0.12	-26.4338		0.14	-26.7793		0.12	-25.986		0.12	-25.575		0.16	-27.2499		0.14	-27.6848		0.22	-23.4795
0.13	-26.4261		0.15	-26.7468		0.13	-25.9394		0.13	-25.5464		0.17	-27.2288		0.15	-27.6844		0.23	-23.4636
0.14	-26.4225		0.16	-26.7615		0.14	-25.9486		0.14	-25.5364		0.18	-27.2163		0.16	-27.6626		0.24	-23.4478
0.15	-26.4053		0.17	-26.7371		0.15	-25.8971		0.15	-25.512		0.19	-27.2081		0.17	-27.6664		0.25	-23.4258
0.16	-26.4031		0.18	-26.7314		0.16	-25.9042		0.16	-25.4904		0.2	-27.1872		0.18	-27.6396		0.26	-23.415
0.17	-26.3829		0.19	-26.7215		0.17	-25.8559		0.17	-25.474		0.21	-27.1853		0.19	-27.6433		0.27	-23.3822
0.18	-26.3809		0.2	-26.6985		0.18	-25.8573		0.18	-25.4437		0.22	-27.1638		0.2	-27.6185		0.28	-23.3761
0.19	-26.3617		0.21	-26.7002		0.19	-25.8191		0.19	-25.4405		0.23	-27.164		0.21	-27.6189		0.29	-23.3338
0.2	-26.3552		0.22	-26.6645		0.2	-25.8068		0.2	-25.4008		0.24	-27.1406		0.22	-27.5986		0.3	-23.3327
0.21	-26.3457		0.23	-26.6725		0.21	-25.7799		0.21	-25.4084		0.25	-27.1351		0.23	-27.5875		0.31	-23.285
0.22	-26.3359		0.24	-26.6355		0.22	-25.7512		0.22	-25.3603		0.26	-27.1138		0.24	-27.5754		0.32	-23.2857
0.23	-26.3303		0.25	-26.6412		0.23	-25.7373		0.23	-25.3752		0.27	-27.0969		0.25	-27.5521		0.33	-23.2376
0.24	-26.3185		0.26	-26.6124		0.24	-25.6976		0.24	-25.3258		0.28	-27.0829		0.26	-27.5453		0.34	-23.2371
0.25	-26.3126		0.27	-26.6089		0.25	-25.691		0.25	-25.3397		0.29	-27.0525		0.27	-27.5354		0.35	-23.1942
0.26	-26.2979		0.28	-26.5912		0.26	-25.6483		0.26	-25.2948		0.3	-27.0454		0.28	-27.5105		0.36	-23.1863
0.27	-26.2873		0.29	-26.5795		0.27	-25.6419		0.27	-25.3013		0.31	-27.0043		0.29	-27.5116		0.37	-23.1511
0.28	-26.276		0.3	-26.5737		0.28	-25.6043		0.28	-25.2656		0.32	-27.0063		0.3	-27.4686		0.38	-23.1319
0.29	-26.2591		0.31	-26.5541		0.29	-25.5905		0.29	-25.253		0.33	-26.9611		0.31	-27.4737		0.39	-23.1087
0.3	-26.2516		0.32	-26.553		0.3	-25.5673		0.3	-25.2293		0.34	-26.9679		0.32	-27.4296		0.4	-23.0716
0.31	-26.2256		0.33	-26.5362		0.31	-25.5476		0.31	-25.2024		0.35	-26.9228		0.33	-27.4329		0.41	-23.0548
0.32	-26.2248		0.34	-26.53		0.32	-25.5356		0.32	-25.1855		0.36	-26.9294		0.34	-27.3932		0.42	-23.0095
0.33	-26.192		0.35	-26.5195		0.33	-25.507		0.33	-25.1492		0.37	-26.8909		0.35	-27.3909		0.43	-22.9972
0.34	-26.197		0.36	-26.5045		0.34	-25.4968		0.34	-25.1328		0.38	-26.8885		0.36	-27.3553		0.44	-22.9486
0.35	-26.1583		0.37	-26.5053		0.35	-25.4635		0.35	-25.0964		0.39	-26.859		0.37	-27.3422		0.45	-22.9344
0.36	-26.1684		0.38	-26.4771		0.36	-25.4483		0.36	-25.0723		0.4	-26.8457		0.38	-27.3145		0.46	-22.8878
0.37	-26.1273		0.39	-26.4862		0.37	-25.4187		0.37	-25.047		0.41	-26.8245		0.39	-27.2969		0.47	-22.8677
0.38	-26.1371		0.4	-26.4492		0.38	-25.3886		0.38	-25.0129		0.42	-26.8008		0.4	-27.2712		0.48	-22.8306
0.39	-26.0976		0.41	-26.4634		0.39	-25.3647		0.39	-24.9953		0.43	-26.7822		0.41	-27.2526		0.49	-22.8023
0.4	-26.0994		0.42	-26.4221		0.4	-25.3185		0.4	-24.9499		0.44	-26.7523		0.42	-27.2283		0.5	-22.7691
0.41	-26.0698		0.43	-26.4391		0.41	-25.3028		0.41	-24.9377		0.45	-26.7281		0.43	-27.2127		0.51	-22.7357
0.42	-26.0618		0.44	-26.3999		0.42	-25.2403		0.42	-24.8853		0.46	-26.6973		0.44	-27.1857		0.52	-22.7047
0.43	-26.0427		0.45	-26.4087		0.43	-25.2351		0.43	-24.8689		0.47	-26.6666		0.45	-27.1781		0.53	-22.6675
0.44	-26.0189		0.46	-26.3751		0.44	-25.1656		0.44	-24.8196		0.48	-26.6399		0.46	-27.1466		0.54	-22.6254
0.45	-26.0065		0.47	-26.371		0.45	-25.1619		0.45	-24.7933		0.49	-26.5986		0.47	-27.143		0.55	-22.5928
0.46	-25.9754		0.48	-26.3495		0.46	-25.0923		0.46	-24.7523		0.5	-26.5775		0.48	-27.1066		0.56	-22.5481
0.47	-25.9676		0.49	-26.3313		0.47	-25.0794		0.47	-24.7135		0.51	-26.5305		0.49	-27.0984		0.57	-22.5202
0.48	-25.935		0.5	-26.3185		0.48	-25.0167		0.48	-24.6825		0.52	-26.5097		0.5	-27.0588		0.58	-22.4676
0.49	-25.9233		0.51	-26.2858		0.49	-24.9919		0.49	-24.6288		0.53	-26.4632		0.51	-27.0442		0.59	-22.4457
0.5	-25.8969		0.52	-26.2764		0.5	-24.9408		0.5	-24.6098		0.54	-26.4419		0.52	-27.0064		0.6	-22.3855
0.51	-25.8787		0.53	-26.2337		0.51	-24.8976		0.51	-24.5419		0.55	-26.3986		0.53	-26.9825		0.61	-22.3665
0.52	-25.8582		0.54	-26.2212		0.52	-24.855		0.52	-24.5262		0.56	-26.3693		0.54	-26.9486		0.62	-22.3036
0.53	-25.8323		0.55	-26.178		0.53	-24.7996		0.53	-24.4495		0.57	-26.332		0.55	-26.9153		0.63	-22.2815
0.54	-25.8189		0.56	-26.1598		0.54	-24.7602		0.54	-24.4324		0.58	-26.2899		0.56	-26.8845		0.64	-22.2156
0.55	-25.7907		0.57	-26.1258		0.55	-24.6965		0.55	-24.352		0.59	-26.2549		0.57	-26.8355		0.65	-22.1852
0.56	-25.7748		0.58	-26.0955		0.56	-24.6521		0.56	-24.3235		0.6	-26.1976		0.58	-26.8069		0.66	-22.1203
0.57	-25.7461		0.59	-26.0652		0.57	-24.5902		0.57	-24.2501		0.61	-26.1639		0.59	-26.7469		0.67	-22.0762
0.58	-25.7215		0.6	-26.0255		0.58	-24.5314		0.58	-24.2047		0.62	-26.0889		0.6	-26.7192		0.68	-22.0148
0.59	-25.6954		0.61	-25.9994		0.59	-24.4673		0.59	-24.1381		0.63	-26.0522		0.61	-26.6509		0.69	-21.9573
0.6	-25.6584		0.62	-25.9532		0.6	-24.3926		0.6	-24.0746		0.64	-25.9612		0.62	-26.6184		0.7	-21.9048
0.61	-25.6374		0.63	-25.9199		0.61	-24.3275		0.61	-24.0096		0.65	-25.9096		0.63	-26.5451		0.71	-21.8311
0.62	-25.5852		0.64	-25.8702		0.62	-24.2369		0.62	-23.9302		0.66	-25.8056		0.64	-26.5027		0.72	-21.7802
0.63	-25.5652		0.65	-25.8246		0.63	-24.1675		0.63	-23.8586		0.67	-25.7322		0.65	-26.425		0.73	-21.6912
0.64	-25.4983		0.66	-25.7747		0.64	-24.0634		0.64	-23.768		0.68	-25.615		0.66	-26.3675		0.74	-21.632
0.65	-25.4759		0.67	-25.7053		0.65	-23.9783		0.65	-23.6756		0.69	-25.5077		0.67	-26.3075		0.75	-21.5364
0.66	-25.3941		0.68	-25.6563		0.66	-23.8689		0.66	-23.5783		0.7	-25.3692		0.68	-26.2844		0.76	-21.4631
0.67	-25.3587		0.69	-25.5619		0.67	-23.7636		0.67	-23.4604		0.71	-25.2165		0.69	-26.2091		0.77	-21.3574
0.68	-25.2648		0.7	-25.5035		0.68	-23.6424		0.68	-23.3529		0.72	-25.0367		0.7	-26.1124		0.78	-21.2607
0.69	-25.2054		0.71	-25.3789		0.69	-23.5023		0.69	-23.2016		0.73	-24.8194		0.71	-26.0113		0.79	-21.1465
0.7	-25.0941		0.72	-25.2949		0.7	-23.3659		0.7	-23.073		0.74	-24.5598		0.72	-25.8839		0.8	-21.0234
0.71	-24.9964		0.73	-25.1349		0.71	-23.1784		0.71	-22.8873		0.75	-24.2396		0.73	-25.7469		0.81	-20.886
0.72	-24.8634		0.74	-25.0032		0.72	-23.0078		0.72	-22.7204		0.76	-23.8377		0.74	-25.5695		0.82	-20.7288
0.73	-24.7094		0.75	-24.7941		0.73	-22.7585		0.73	-22.4914		0.77	-23.3515		0.75	-25.3755		0.83	-20.5563
0.74	-24.5263		0.76	-24.58		0.74	-22.527		0.74	-22.2631		0.78	-22.7067		0.76	-25.1088		0.84	-20.3562
0.75	-24.293		0.77	-24.2944		0.75	-22.1977		0.75	-21.9736		0.79	-21.929		0.77	-24.8075		0.85	-20.1206
0.76	-24.0177		0.78	-23.9537		0.76	-21.8638		0.76	-21.6511		0.8	-20.9015		0.78	-24.3924		0.86	-19.8572
0.77	-23.6563		0.79	-23.5429		0.77	-21.4372		0.77	-21.2678		0.81	-19.6411		0.79	-23.8931		0.87	-19.5258
0.78	-23.2056		0.8	-22.9902		0.78	-20.9168		0.78	-20.7942		0.82	-18.0483		0.8	-23.215		0.88	-19.1625
0.79	-22.6389		0.81	-22.3334		0.79	-20.3178		0.79	-20.2695		0.83	-16.1086		0.81	-22.3594		0.89	-18.6836
0.8	-21.8899		0.82	-21.4805		0.8	-19.5735		0.8	-19.5947		0.84	-13.7178		0.82	-21.2073		0.9	-18.1333
0.81	-20.9608		0.83	-20.4194		0.81	-18.7056		0.81	-18.8109		0.85	-10.865		0.83	-19.7403		0.91	-17.4174
0.82	-19.7486		0.84	-19.0774		0.82	-17.6373		0.82	-17.831		0.86	-7.46707		0.84	-17.8291		0.92	-16.561
0.83	-18.2577		0.85	-17.4217		0.83	-16.3847		0.83	-16.667		0.87	-3.52642		0.85	-15.3699		0.93	-15.4685
0.84	-16.3502		0.86	-15.4023		0.84	-14.9584		0.84	-15.2609		0.88	0.99634		0.86	-12.1972		0.94	-14.1226
0.85	-14.0529		0.87	-12.9191		0.85	-13.2086		0.85	-13.5895		0.89	6.10227		0.87	-8.22012		0.95	-12.4217
0.86	-11.2484		0.88	-9.95912		0.86	-11.1327		0.86	-11.6076		0.9	11.7713		0.88	-3.28658		0.96	-10.3558
0.87	-7.92091		0.89	-6.4203		0.87	-8.69999		0.87	-9.3043		0.91	18.0037		0.89	2.69109		0.97	-7.83081
0.88	-4.01664		0.9	-2.31922		0.88	-5.93281		0.88	-6.65819		0.92	24.7574		0.9	9.80529		0.98	-4.79561
0.89	0.4734		0.91	2.41727		0.89	-2.79849		0.89	-3.64319		0.93	31.9966		0.91	18.1266		0.99	-1.19453
0.9	5.55789		0.92	7.76042		0.9	0.6533		0.9	-0.26627		0.94	39.6952		0.92	27.6814		1	3.01546
0.91	11.2406		0.93	13.7396		0.91	4.4523		0.91	3.4859		0.95	47.8044		0.93	38.4775
0.92	17.4844		0.94	20.3404		0.92	8.56598		0.92	7.59365		0.96	56.272		0.94	50.2785
0.93	24.2717		0.95	27.5043		0.93	12.9399		0.93	12.0361		0.97	65.0997		0.95	63.2085
0.94	31.3956		0.96	35.0646		0.94	17.4653		0.94	16.7384		0.98	74.0815		0.96	77.2675
0.95	39.0088		0.97	43.1574		0.95	22.2438		0.95	21.7627		0.99	83.3818		0.97	92.4557
0.96	47.1113		0.98	51.7826		0.96	27.2753		0.96	27.1089		1	93.0006		0.98	108.773
0.97	55.703		0.99	60.9402		0.97	32.5599		0.97	32.777					0.99	126.219
0.98	64.784		1	70.6304		0.98	38.0975		0.98	38.767					1	144.794
0.99	74.3543		1.01	80.8529		0.99	43.8882		0.99	45.079
1	84.4138		1.02	91.608		1	49.932		1	51.7129
